# Supplementary material for: Prognostic Significance of CSF-1R Expression in Early Invasive Breast Cancer
Source: Cancers (Basel). 2021 Nov 18;13(22):5769. doi: 10.3390/cancers13225769 (PMC8616299; doi:10.3390/cancers13225769)
Supplement: Supplementary file 1 [file cancers-13-05769-s001.zip]

Archive with 1 entries (1 files):
- cancers-1417132-supplementary.pdf
